# Supplementary material for: Early Pupillometry Assessment in Traumatic Brain Injury Patients: A Retrospective Study
Source: Brain Sci. 2021 Dec 20;11(12):1657. doi: 10.3390/brainsci11121657 (PMC8699519; doi:10.3390/brainsci11121657)
Supplement: Supplementary file 1 [file brainsci-11-01657-s001.zip]

Archive with 1 entries (1 files):
- brainsci-1442526-supplementary.pdf
